# Supplementary material for: A standard for sharing spatial transcriptomics data
Source: Cell Genom. 2023 Aug 9;3(8):100374. doi: 10.1016/j.xgen.2023.100374 (PMC10435375; doi:10.1016/j.xgen.2023.100374)
Supplement: Table S1. Description of attributes related to spatial transcriptomics datasets [file mmc1.xlsx]

## Sheet: Shared Attributes
	Supplementary Table 1: Description of attributes related to spatial transcriptomics datasets Relevant guidelines for each attribute are noted in the table and reference order is based on the main text. Imaging attributes and metadata are typically collected by imaging repositories noted in Table 2 and help mitigate some of the disadvantages of sharing raw images noted in Table 1.
	Component	Description	Relevant Standards and Community Guidelines
	General Study Information
	Study description	Types of methods used, data types included from imaging/non-imaging sources	EMBL-EBI OLS
	Study metadata	Publication status, Authors, Contact information, Citations, Links to accompanying data/code	EMBL-EBI OLS
	Biological Sample Source
	Organism	Species	EMBL-EBI OLS
	Specimen	What biological sample/site is being studied	EMBL-EBI OLS
	Sample dimension	Sample extent and dimensions of the sample in physical units	EMBL-EBI OLS
	Sample preparation	How the sample is prepared (e.g. whole tissue, thickness of sections, fixative)	MISFISHIE, MITI
	Experimental Condition	Case/control, mutation/genotype status	MIAME, MINSEQE, minSCe, MISFISHIE
	Dissection	How was biological sample divided into sub-components	MISFISHIE, MITI
	Image acquisition parameters
	Hardware/Instrumentation	The manufacturer and model of the instrument used to obtain the images	MISFISHIE , OME, REMBI
	Acquisition date	Which day were the images obtained	OME
	Imaging environment	Environment of the tissue or cell during hybridization or imaging (e.g. temperature, humidity)	MISFISHIE , OME, REMBI
	Channel attributes	Name of channel, fluorophore, excitation wavelength	MITI, OME
	Channel - Probe	Which molecules are being identified in each channel
	Magnification	Magnification of the lens of the instrument	OME, REMBI
	Pixel Attributes	Physical size of pixels, with units	OME, REMBI
	Image Data
	File types	Image extensions and compression	OME, REMBI
	Region	A description of the region being imaged	OME, REMBI
	Image processing stage	Primary/Processed/Segmentation	MITI, OME, REMBI
	Image Tile/Field of view	If the image is a sub-region of a larger ROI, how the image aligns to others in series	REMBI
	Related mappings	How do the objects in the image relate to other data types (i.e. expression matrix)	REMBI
	Image Processing/Analysis
	Alignment/Fiducials	How are images aligned across planes	MITI, REMBI
	Segmentation	Description of algorithm used to locate object boundaries in images
	Segmentation - Identifier	Label corresponding to cell-level expression or metadata
	Segmentation - Origin	Which raw/processed image file was used to generate the segmentation mask?
	Threshold	Value used to distinguish signal intensities from background	OME
	Acquisition software	Version and availability of any software used to process images	MITI, OME
	Imaging Protocol
	Probe design	How were probes encoded across imaging rounds and channels
	Probe list	Description of targeted RNA species	MIAME, MISFISHIE
	Probe sequences	The full sequence of the probe, if available	MIAME, MISFISHIE
	Laboratory conditions	Including wash procedure, probe concentration, buffer concentration	MIAME, MISFISHIE
	Sequencing
	Instrument/system	Details about the instrument used to generate sequencing data (i.e. manufacturer, model)	MINSEQE
	Sequencing design	Paired vs single end	MINSEQE, minSCe
	Spatial indexing	How are spatially indexed barcodes assigned and sequenced
	UMI barcode read	The read that contains the UMI barcode
	UMI Barcode Size	The number of nucleotides indentifying the UMI
	Spatial barcode read	The read that contains the spatial indexing barcode
	Spatial barcode size	The number of nucleotides indentifying the spatial indexing barcode
	cDNA insert size	The length of the sequenced RNA insert
	Barcode specification	The representation of how the barcode sequence elements (e.g. UMI) are arranged
	Library construction	Librabry preparation method, including amplification method and version (e.g 10Xv3)	MINSEQE, minSCe
	Raw data files and sequences	The raw sequencing output, usually in FASTQ format	MINSEQE
	Processed (Summary) Data
	Analysis data	Data used to generate main conclusions (e.g. expression matrix, cell type labels)
	Mapped sequence data	The (pseudo)-aligned sequence data, usually in SAM/BAM format	MINSEQE
	Software/Code	Analysis tools or programs used to generate processed data
	EMBI-EBI OLS: EMBL-EBI Ontology Lookup Service minSCe [15]: Minimum Information about a Single-Cell Experiment MINSEQE [14]: Minimum Information about a high-throughput Nucleotide SeQuencing Experiment MISFISHIE [17]: Minimum Information Specification For In Situ Hybridization and Immunohistochemistry Experiments MITI [12]: Minimum Information about Tissue Imaging OME [16]: Open Microscopy Enviro…
